# Supplementary material for: Catalytic Oxidation of Ammonia over Cerium-Modified Copper Aluminium Zinc Mixed Oxides
Source: Materials (Basel). 2021 Nov 3;14(21):6581. doi: 10.3390/ma14216581 (PMC8585330; doi:10.3390/ma14216581)
Supplement: Supplementary file 1 [file materials-14-06581-s001.zip]

Archive with 1 entries (1 files):
- materials-1431162-supplementary.pdf
